# Supplementary material for: Transcriptional co-expression regulatory network analysis for Snail and Slug identifies IL1R1, an inflammatory cytokine receptor, to be preferentially expressed in ST-EPN-RELA and PF-EPN-A molecular subgroups of intracranial ependymomas
Source: Oncotarget. 2018 Oct 26;9(84):35480–92. doi: 10.18632/oncotarget.26211 (PMC6231457; doi:10.18632/oncotarget.26211)
Supplement: Supplementary file 2 [file oncotarget-09-35480-s002.xlsx]

## Sheet: Table 2D
Supplementary Table 2D: List of Biological processes co-regulated by Snail with p-value less than 0.05 (dataset used Mack SC, et al. 2011)
Serial no	Annotations	Hypergeometric p value	Genes
1	GO:0042384: cilium assembly (BP)	1.06e-05	10 genes
2	GO:0007018: microtubule-based movement (BP)	1.07e-05	13 genes
3	GO:0030030: cell projection organization (BP)	3.47e-05	10 genes
4	GO:0007165: signal transduction (BP)	9.72e-05	49 genes
5	GO:0007411: axon guidance (BP)	0.000143	21 genes
6	GO:0007596: blood coagulation (BP)	0.000194	26 genes
7	GO:0030036: actin cytoskeleton organization (BP)	0.000204	13 genes
8	GO:0001525: angiogenesis (BP)	0.000419	14 genes
9	GO:0007155: cell adhesion (BP)	0.000533	28 genes
10	GO:0007229: integrin-mediated signaling pathway (BP)	0.000953	9 genes
11	GO:0007601: visual perception (BP)	0.001054	14 genes
12	GO:0007275: multicellular organismal development (BP)	0.001591	38 genes
13	GO:0048011: nerve growth factor receptor signaling pathway (BP)	0.001813	15 genes
14	GO:0051056: regulation of small GTPase mediated signal transduction (BP)	0.002634	13 genes
15	GO:0007283: spermatogenesis (BP)	0.003798	18 genes
16	GO:0030154: cell differentiation (BP)	0.005519	24 genes
17	GO:0032836: glomerular basement membrane development (BP)	0.005672	3 genes
18	GO:0001539: ciliary or flagellar motility (BP)	0.005782	4 genes
19	GO:0035556: intracellular signal transduction (BP)	0.005942	17 genes
20	GO:0007160: cell-matrix adhesion (BP)	0.006057	8 genes
21	GO:0007264: small GTPase mediated signal transduction (BP)	0.007263	17 genes
22	GO:0046777: protein autophosphorylation (BP)	0.007986	11 genes
23	GO:0007507: heart development (BP)	0.011638	11 genes
24	GO:0032321: positive regulation of Rho GTPase activity (BP)	0.011741	5 genes
25	GO:0046168: glycerol-3-phosphate catabolic process (BP)	0.016481	2 genes
26	GO:0007638: mechanosensory behavior (BP)	0.016481	2 genes
27	GO:0016561: protein import into peroxisome matrix, translocation (BP)	0.016481	2 genes
28	GO:0032933: SREBP-mediated signaling pathway (BP)	0.016481	2 genes
29	GO:0001938: positive regulation of endothelial cell proliferation (BP)	0.01677	6 genes
30	GO:0007286: spermatid development (BP)	0.01677	6 genes
31	GO:0006928: cellular component movement (BP)	0.020238	8 genes
32	GO:0006915: apoptotic process (BP)	0.020902	24 genes
33	GO:0034587: piRNA metabolic process (BP)	0.021185	3 genes
34	GO:0001736: establishment of planar polarity (BP)	0.021185	3 genes
35	GO:0014068: positive regulation of phosphatidylinositol 3-kinase cascade (BP)	0.027555	5 genes
36	GO:0034446: substrate adhesion-dependent cell spreading (BP)	0.028045	4 genes
37	GO:0009725: response to hormone stimulus (BP)	0.029546	6 genes
38	GO:0043552: positive regulation of phosphatidylinositol 3-kinase activity (BP)	0.030803	4 genes
39	GO:0016477: cell migration (BP)	0.031306	8 genes
40	GO:0050900: leukocyte migration (BP)	0.031685	8 genes
41	GO:0007010: cytoskeleton organization (BP)	0.031685	8 genes
42	GO:0009296: flagellum assembly (BP)	0.03184	2 genes
43	GO:0061298: retina vasculature development in camera-type eye (BP)	0.03184	2 genes
44	GO:0045026: plasma membrane fusion (BP)	0.03184	2 genes
45	GO:0008210: estrogen metabolic process (BP)	0.032746	3 genes
46	GO:0007266: Rho protein signal transduction (BP)	0.032873	5 genes
47	GO:0042060: wound healing (BP)	0.048494	6 genes
48	GO:0001569: patterning of blood vessels (BP)	0.049241	4 genes
49	GO:0016064: immunoglobulin mediated immune response (BP)	0.049308	3 genes
50	GO:0055114: oxidation-reduction process (BP)	0.049437	12 genes
51	GO:0006468: protein phosphorylation (BP)	0.049667	17 genes
52	GO:0009968: negative regulation of signal transduction (BP)	0.049741	5 genes
53	GO:0060285: ciliary cell motility (BP)	0.04987	2 genes
54	GO:0070286: axonemal dynein complex assembly (BP)	0.04987	2 genes
55	GO:0060287: epithelial cilium movement involved in determination of left/right asymmetry (BP)	0.04987	2 genes
56	GO:0035584: calcium-mediated signaling using intracellular calcium source (BP)	0.04987	2 genes
